# Supplementary material for: Antimicrobial Photodynamic Activity of the Zn(II) Phthalocyanine RLP068/Cl Versus Antimicrobial-Resistant Priority Pathogens
Source: Int J Mol Sci. 2025 Aug 5;26(15):7545. doi: 10.3390/ijms26157545 (PMC12347331; doi:10.3390/ijms26157545)
Supplement: Supplementary file 1 [file ijms-26-07545-s001.zip]

Archive with 1 entries (1 files):
- ijms-3714497-supplementary.pdf
